# Supplementary material for: Development of SSR Markers and Assessment of Genetic Diversity in Medicinal Chrysanthemum morifolium Cultivars
Source: Front Genet. 2016 Jun 15;7:113. doi: 10.3389/fgene.2016.00113 (PMC4908101; doi:10.3389/fgene.2016.00113)
Supplement: Supplementary file 1 [file DataSheet1.XLSX]

## Sheet: Sheet1
Information about 218 SSR loci detected in 207 ESTs of this study
Num.	NCBI ID	SSR	Motif size	start	end	SSR Markers used in this study
1	FS940895	(AAAGGG)4	24	733	756
2	DK936643	(TCTTCA)3	18	30	47
3	DK936643	(ACTCCA)3	18	109	126
4	DK936708	(CATTCC)4	24	13	36
5	DK936749	(TGCAGC)3	18	354	371
6	DK936801	(ACA)9	27	220	246
7	DK936848	(AACCCT)3	18	217	234
8	DK936909	(CCACTA)4	24	150	173
9	DK936912	(TGGGAA)3	18	286	303
10	DK936934	(ACCCG)4	20	135	154
11	DK936934	(CAGCAT)3	18	215	232
12	DK936950	(TACTCC)3	18	50	67
13	DK937038	(CAA)7	21	19	39
14	DK937056	(AAT)8	24	37	60
15	DK937181	(ACA)7	21	107	127
16	DK937238	(CCTAAC)3	18	72	89
17	DK937275	(ACA)7	21	209	229	CMeSSR002
18	DK937451	(GTAACG)3	18	151	168
19	DK937489	(CAAAAC)3	18	300	317
20	DK937704	(GAATTC)3	18	20	37
21	DK937759	(AC)12	24	5	28
22	DK937806	(CT)14	28	17	44
23	DK937819	(TTTCA)4	20	49	68
24	DK937840	(AACCCT)3	18	23	40
25	DK937872	(CACCAT)3	18	18	35
26	DK937872	(ATCACC)4	24	430	453
27	DK937873	(TA)19	38	80	117
28	DK937887	(CGAATT)3	18	233	250
29	DK937909	(AAAGA)4	20	37	56
30	DK937921	(AAAG)6	24	95	118
31	DK937930	(CCTGCA)3	18	329	346
32	DK938020	(ACCAGA)3	18	242	259
33	DK938069	(ACCCG)4	20	155	174
34	DK938069	(CAGCAT)3	18	235	252
35	DK938149	(AAACCC)3	18	8	25
36	DK938179	(CCCTAT)4	24	137	160
37	DK938203	(CA)14	28	3	30
38	DK938251	(AACCCT)5	30	181	210
39	DK938298	(AACCCT)3	18	68	85
40	DK938319	(TCACCA)3	18	136	153
41	DK938334	(CAA)8	24	119	142
42	DK938335	(CA)13	26	5	30
43	DK938343	(CAC)7	21	93	113
44	DK938355	(CA)15	30	5	34
45	DK938367	(GAT)7	21	236	256
46	DK938390	(CT)24	48	33	80
47	DK938390	(TC)11	22	83	104
48	DK938434	(GAATTC)3	18	9	26
49	DK938481	(TCCT)5	20	24	43
50	DK938536	(TAA)7	21	145	165	CMeSSR003
51	DK938555	(AATCA)4	20	9	28
52	DK938621	(CAAGAA)3	18	98	115
53	DK938643	(AAT)7	21	503	523	CMeSSR004
54	DK938657	(CAC)7	21	76	96	CMeSSR005
55	DK938671	(CAACAT)3	18	362	379	CMeSSR014
56	DK938694	(GAGTCT)3	18	421	438
57	DK938698	(CT)21	42	6	47
58	DK938721	(AACCCT)3	18	75	92
59	DK938724	(AGCTCC)4	24	446	469
60	DK938801	(CAGGTG)5	30	329	358
61	DK938802	(AACCCA)3	18	63	80
62	DK938857	(TTG)9	27	222	248
63	DK938888	(TCA)8	24	119	142
64	DK938913	(TGTTGC)3	18	332	349
65	DK938920	(TTTCAT)3	18	9	26
66	DK939035	(TGG)7	21	290	310	CMeSSR015
67	DK939046	(GGT)7	21	339	359
68	DK939058	(CACACG)3	18	23	40
69	DK939087	(AACACA)3	18	48	65
70	DK939129	(GAATTC)3	18	24	41
71	DK939161	(GAATTC)3	18	25	42
72	DK939183	(GAATTC)4	24	9	32
73	DK939187	(AT)20	40	366	405
74	DK939197	(TCT)8	24	36	59
75	DK939224	(CCTGAA)3	18	181	198
76	DK939254	(TTTCAG)3	18	13	30
77	DK939284	(CAT)7	21	87	107
78	DK939315	(TGGTGA)3	18	318	335
79	DK939362	(ATATC)4	20	101	120
80	DK939441	(CCGTTA)3	18	32	49
81	DK939468	(CAC)7	21	117	137	CMeSSR006
82	DK939478	(ATCACC)5	30	430	459
83	DK939519	(CAA)8	24	70	93
84	DK939555	(GATGAA)3	18	279	296
85	DK939555	(GAAGAT)3	18	339	356
86	DK939557	(CATT)5	20	48	67
87	DK939632	(CTA)7	21	515	535	CMeSSR007
88	DK939643	(CAT)7	21	70	90
89	DK939658	(CAA)8	24	88	111
90	DK939678	(CGAATT)4	24	293	316
91	DK939700	(TAACCC)3	18	88	105
92	DK939793	(CACCAT)3	18	450	467
93	DK939816	(CT)19	38	12	49
94	DK939827	(CA)11	22	100	121	CMeSSR012
95	DK939855	(TTCCAT)3	18	59	76
96	DK939881	(GAATTC)3	18	26	43
97	DK939885	(GAATTC)3	18	26	43
98	DK939913	(AAG)8	24	52	75
99	DK939914	(GAATTC)3	18	8	25
100	DK939960	(AG)34	68	555	622
101	DK940022	(AATGGG)3	18	127	144
102	DK940026	(CACAAC)3	18	15	32
103	DK940085	(GCA)9	27	261	287
104	DK940097	(CAC)9	27	26	52
105	DK940097	(TAAC)5	20	56	75
106	DK940118	(ATCACC)4	24	402	425
107	DK940162	(ACCCAA)4	24	115	138
108	DK940176	(CATCAC)3	18	426	443
109	DK940178	(TC)10	20	27	46
110	DK940191	(GT)10	20	83	102
111	DK940195	(CA)10	20	156	175
112	DK940207	(AAC)9	27	35	61
113	DK940227	(GTG)8	24	546	569
114	DK940230	(CAA)7	21	248	268
115	DK940241	(GGA)4(GGT)4	24	139	162	CMeSSR016
116	DK940378	(GAATGT)3	18	446	463
117	DK940420	(TTCCAT)3	18	17	34
118	DK940478	(GAATTC)3	18	43	60
119	DK940545	(CAAAAC)3	18	160	177
120	DK940552	(CAA)8	24	22	45
121	DK940556	(GAATTC)3	18	52	69
122	DK940557	(GAATTC)3	18	30	47
123	DK940563	(GAATC)4	20	46	65
124	DK940583	(GGTGAT)5	30	358	387
125	DK940592	(CCCTAA)3	18	17	34
126	DK940613	(AC)5a(AC)6	23	120	142	CMeSSR017
127	DK940639	(ATCACC)3	18	154	171
128	DK940639	(CCATCA)4	24	182	205
129	DK940639	(CATCAC)4	24	321	344
130	DK940674	(TCATCT)5	30	15	44
131	DK940690	(TGTGTT)3	18	348	365
132	DK940749	(AT)12	24	482	505
133	DK940768	(TTTGCT)3	18	201	218
134	DK940810	(CT)12	24	16	39
135	DK940868	(CAAACC)3	18	98	115
136	DK940895	(CAGAAC)3	18	250	267
137	DK940908	(GTG)7	21	511	531
138	DK940927	(TTCTTG)3	18	53	70
139	DK940931	(TCACC)4	20	27	46
140	DK940956	(TAAAAA)3	18	12	29
141	DK940982	(GAATTC)3	18	21	38
142	DK940994	(TAAAAA)3	18	88	105
143	DK941016	(GAATTC)3	18	7	24
144	DK941021	(AC)10	20	19	38
145	DK941047	(ATA)12	36	245	280
146	DK941050	(CT)44	88	20	107
147	DK941071	(CATC)8	32	39	70	CMeSSR001
148	DK941102	(CT)27	54	59	112
149	DK941128	(CAAA)5	20	34	53
150	DK941159	(ATCACC)4	24	293	316
151	DK941168	(TC)46	92	35	126
152	DK941215	(TC)25	50	469	518
153	DK941251	(TAA)16	48	170	217
154	DK941289	(CATCCT)3	18	549	566
155	DK941373	(CAAAGT)3	18	294	311
156	DK941402	(CTCCAC)4	24	254	277
157	DK941430	(CATGGT)3	18	163	180
158	DK941435	(AAACCA)3	18	109	126
159	DK941440	(GGT)10	30	366	395	CMeSSR018
160	DK941574	(AACCCT)3	18	430	447
161	DK941643	(GAATTC)3	18	9	26
162	DK941657	(GCCTGT)3	18	629	646
163	DK941716	(GAATTC)3	18	17	34
164	DK941745	(GAATTC)3	18	18	35
165	DK941826	(TCGAAT)3	18	23	40
166	DK941860	(AT)23	46	421	466
167	DK941887	(TTAT)5	20	44	63
168	DK941903	(AAT)8	24	120	143	CMeSSR009
169	DK941908	(GAATTC)3	18	21	38
170	DK941924	(TTCCAA)3	18	68	85
171	DK942042	(TAGGGT)3	18	271	288
172	DK942141	(GAATTC)3	18	8	25
173	DK942155	(AATCCA)4	24	40	63
174	DK942162	(ACCCAA)4	24	425	448
175	DK942217	(GAATTC)3	18	13	30
176	DK942256	(AAAATG)3	18	273	290
177	DK942268	(CA)11	22	48	69
178	DK942271	(GAATTC)3	18	8	25
179	DK942271	(CCA)8	24	86	109
180	DK942333	(CAC)7	21	111	131	CMeSSR010
181	DK942344	(ACCAGC)3	18	242	259
182	DK942362	(CAAACA)3	18	11	28
183	DK942395	(GAATTC)3	18	8	25
184	DK942435	(ACCGCC)3	18	70	87
185	DK942451	(CCCCGG)3	18	224	241
186	DK942490	(GAATTC)3	18	14	31
187	DK942490	(AAAG)5	20	63	82
188	DK942504	(GAATTC)3	18	12	29
189	DK942652	(GAATTC)3	18	6	23
190	DK942653	(CTAAAC)3	18	9	26
191	DK942656	(CAGAAC)3	18	259	276
192	DK942666	(ATA)7	21	83	103
193	DK942668	(GAATTC)3	18	15	32
194	DK942703	(GAATTC)3	18	10	27
195	DK942711	(AACAAA)3	18	23	40
196	DK942774	(AACCCT)3	18	63	80
197	DK942834	(GAATTC)3	18	6	23
198	DK942855	(GAATTC)3	18	9	26
199	DK942864	(CTAACT)4	24	63	86
200	DK942894	(GAATTC)3	18	10	27
201	DK942925	(AAAG)6	24	95	118
202	DK942973	(GAATTC)3	18	9	26
203	DK943013	(GTAATA)3	18	487	504	CMeSSR013
204	DK943034	(GAATTC)3	18	16	33
205	DK943052	(CT)10	20	5	24
206	DK943086	(TTTCA)4	20	12	31
207	DK943124	(CA)11	22	66	87
208	DK943191	(GAATTC)3	18	7	24
209	DK943268	(AACCCT)3	18	62	79
210	DK943316	(GAATTC)3	18	9	26
211	DK943378	(AGC)8	24	16	39
212	DK943383	(GAATTC)3	18	15	32
213	DK943388	(GAATTC)3	18	17	34
214	DK943389	(TGGTGA)3	18	391	408
215	DK943419	(TTAGGG)3	18	537	554
216	DK943459	(TGATCA)3	18	299	316
217	DK943475	(ACAATC)3	18	278	295
218	DK943484	(CCA)7	21	387	407	CMeSSR011
